# Supplementary material for: Aberrantly Expressed Hsa_circ_0060762 and CSE1L as Potential Peripheral Blood Biomarkers for ALS
Source: Biomedicines. 2023 Apr 28;11(5):1316. doi: 10.3390/biomedicines11051316 (PMC10215595; doi:10.3390/biomedicines11051316)
Supplement: Supplementary file 1 [file biomedicines-11-01316-s001.zip]

Archive with 3 entries (3 files):
- Ravnik-Glavac_Biomedicines_Suppl. Table S1.pdf
- Ravnik-Glavac_Biomedicines_Suppl. Table S2.pdf
- Ravnik-Glavac_Biomedicines_Suppl. Table S3.pdf
